# Supplementary material for: Regioselective Claisen–Schmidt Adduct of 2-Undecanone from Houttuynia cordata Thunb as Insecticide/Repellent against Solenopsis invicta and Repositioning Plant Fungicides against Colletotrichum fragariae
Source: Molecules. 2023 Aug 17;28(16):6100. doi: 10.3390/molecules28166100 (PMC10458534; doi:10.3390/molecules28166100)
Supplement: Supplementary file 1 [file molecules-28-06100-s001.zip]

Archive with 1 entries (1 files):
- molecules-2491275-supplementary.pdf
